# Supplementary material for: The Virome of Bats Inhabiting Brazilian Biomes: Knowledge Gaps and Biases towards Zoonotic Viruses
Source: Microbiol Spectr. 2023 Jan 10;11(1):e04077-22. doi: 10.1128/spectrum.04077-22 (PMC9927472; doi:10.1128/spectrum.04077-22)
Supplement: Supplemental file 2 — Supplemental material. Download spectrum.04077-22-s0002.xlsx, XLSX file, 2.8 MB [file spectrum.04077-22-s0002.xlsx]

## Sheet: 1
Country	State	Bat Family	Bat Species	Trophic Guild	Total tested	Total positive	NCBI accession	Viral taxa	Details about the manuscript	Detection method	Reference	Title	Year
Costa Rica		Mormoopidae	Pteronotus parnellii	Insectivorous	14	0		Coronaviridae	Anal swabs or faecal pellets for a total of 421 bats were collected and dissolved in 400 ll of RNA stabilizing reagent	CoV screening was per-formed by a previously described pancoronavirus RT-PCR assay (Poon and Peiris, 2008)	10.1111/zph.12181	Neotropical Bats from Costa Rica harbour Diverse Coronaviruses	2014
		Mormoopidae	Pteronotus gymnonotus		2	0
		Phyllostomidae	Carollia subrufa	Frugivorous	6	0
		Phyllostomidae	Carollia perspicillata		49	1	KC779225
		Phyllostomidae	Carollia sowelli		18	0
		Phyllostomidae	Carollia castanea		16	1	KM215147
		Phyllostomidae	Artibeus jamaicensis	Frugivorous	76	1	KC779226
		Phyllostomidae	Artibeus lituratus		7	0
		Phyllostomidae	Artibeus watsoni	Frugivorous	8	0
		Phyllostomidae	Artibeus phaeotis	Frugivorous	1	0
		Phyllostomidae	Vampyriscus nymphaea	Frugivorous	6	0
		Phyllostomidae	Uroderma bilobatum	Frugivorous	7	0
		Phyllostomidae	Platyrrhinus vittatus	Frugivorous	2	0
		Phyllostomidae	Platyrrhinus helleri		2	0
		Phyllostomidae	Desmodus rotundus	Haematophagous	27	0
		Phyllostomidae	Glossophaga soricina	Nectivorous	21	1	KM215146
		Phyllostomidae	Glossophaga comissarisi		7	0
		Phyllostomidae	Hylonycteris underwoodi	Nectivorous	2	0
		Phyllostomidae	Anoura cultrata	Nectivorous	1	0
		Phyllostomidae	Sturnira ludovici	Frugivorous	11	0
		Phyllostomidae	Sturnira lilium		6	0
		Phyllostomidae	Sturnira mordax		1	0
		Phyllostomidae	Lampronycteris brachyotis	Gleaning	2	0
		Phyllostomidae	Trachops cirrhosus	Carnivorous	3	0
		Phyllostomidae	Lophostoma silvicolum	Gleaning	1	0
		Phyllostomidae	Lophostoma brasiliense		2	0
		Phyllostomidae	Tonatia saurophila	Gleaning	1	0
		Phyllostomidae	Micronycteris microtis	Insectivorous	1	0
		Phyllostomidae	Lonchorhina aurita	Insectivorous	1	0
		Vespertilionidae	Eptesicus brasiliensis	Insectivorous	10	0
		Vespertilionidae	Eptesicus furnalis		3	0
		Vespertilionidae	Eptesicus fuscus		3	0
		Vespertilionidae	Myotis nigricans	Insectivorous	4	0
		Vespertilionidae	Myotis elegans		1	0
		Vespertilionidae	Rhogeessa tumida	Insectivorous	3	0
		Vespertilionidae	Rhogeessa io		1	0
		Noctilionidae	Noctilio albiventris	Carnivorous	5	0
		Molossidae	Molossus sinaloae	Insectivorous	65	0
		Molossidae	Molossus rufus		5	0
		Molossidae	Eumops glaucinus	Insectivorous	1	0
		Emballonuridae	Saccopteryx bilineata	Insectivorous	2	0

## Sheet: 2
Country	State	Bat Family	Bat Genus	Total n° samples	Total tested	Total positive	Virus taxa	NCBI accession	Details about the manuscript	Detection method	Reference	Title	Year
Brazil	Parana	Molossidae	Molossus	241	136	2	Rabies		If bats were dead, had contact with pets or human beings, or were unhealthy (no flying, neurological signs, injuries), they were euthanized, and their brains were sent for rabies testing at the LACEN	All rabies tests were performed by the Central Reference Laboratory of the State of Paraná (LACEN-PR) following international guide lines for laboratory and diagnostic techniques and using the fluorescent antibody test (FAT) with a panel of monoclonal antibodies as well as intracerebral inocula- tion in 21-day-old mice [25, 26].	https://www.ncbi.nlm.nih.gov/pmc/articles/PMC5984753/	Bat rabies surveillance and risk factors for rabies spillover in an urban area of Southern Brazil	2018
			Promops	61	50	2
			Tadarida	19	10
			Nyctinomops	336	86	3
			Eumops	1	1
		Vespertilionidae	Eptesicus	13	10
			Myotis	23	16	1
			Histiotus	7	5
			Lasiurus	14	12
		Phyllostomidae	Artibeus	27	18
			Sturnira	14	12	1
			Glossophaga	3	1
			Pygoderma	1	1

## Sheet: 3
Country	State	Family	Species	Total n° samples	Total positives	Virus taxa	NCBI accession	Details about the manuscript	Detection method	Reference	Title
Costa Rica/Panama			Anoura geoffroyi	(0/100)			FJ971940 to FJ971960	Bats and rodents were identified by trained field biologists. Fresh bat droppings were collected on plastic film below roost sites 12 . Additionally, bats were caught with mist nets at roost or foraging sites, kept separately in bags until individual examination. Sampling relied on faecal pellets produced in bags, vein puncture for serum samples and mouth swabs. For organ samples, bats were eutha…	About 100,000 RT–PCR reactions were done for this study, using ca. 100 different protocols. Reactivity of human mumps virus with sera from different insectivorous and frugivorous bats was tested using mumps virus (strain Jones)infected cells (Euroimmun EU38, Lubeck, Germany). Prototype PVs used for comparison included measles virus (strain Edmonston), RSV (RSV B Wash/18537/’62 (CH 18537)), parain…	https://www.nature.com/articles/ncomms1796	Bats host major mammalian paramyxoviruses
			Artibeus jamaicensis	(0/50)			HQ660085 to HQ660195
			Artibeus lituratus	(0/3)			JF828295 to JF828309
			Carollia castanea	(0/12)
			Carollia perspicillata	(1/209)	1	Henipavirus
			Chiroderma villosum	(0/2)
			Enchisthenes hartii	(0/3)
			Glossophaga commissarisi	(0/3)
			Glossophaga soricina	(0/27)
			Lophostoma silvicolum	(0/4)
			Micronycteris hirsuta	(0/1)
			Micronycteris microtis	(0/4)
			Mimon crenulatum	(0/1)
			Molossus molossus	(0/1)
			Myotis nigricans	(0/3)
			Natalus lanatus	(0/3)
			Peropteryx kappleri	(0/5)
			Phylloderma stenops	(0/1)
			Phyllostomus hastatus	(0/3)
			Platyrrhinus helleri	(0/1)
			Pteronotus parnellii	(5/40)	5	Henipavirus
			Rhogeessa tumida	(0/1)
			Saccopteryx bilineata	(0/85)
			Tonatia saurophila	(0/5)
			Trachops cirrhosus	(0/4)
			Uroderma bilobatum	(0/3)
Brazil			Carollia perspicillata	(1/88)	1	Morbillivirus
			Carollia brevicauda	(4/50)	4	Morbillivirus
			Carollia sp.	(0/1)
			Desmodus rotundus	(4/29)	4	Morbillivirus
			Glossophaga soricina	(1/2)	1	Morbillivirus
			Lonchorhina aurita	(0/1)
			Trachops cirrhosus	(0/1)
			Molossus rufus	(0/17)
			Molossus currentium	(0/5)

## Sheet: 4
Country	State	Family	Species	Total n° samples saliva/faces	Total tested	Total positives	NCBI accession	Virus taxa	Details about the manuscript	Detection method	Reference	Title	Year
French Guiana			Desmodus rotundus	50/141		Samples were pooled, there is no information per individual	KX812447, KX821677, KX812446, KX812444, KX954092, KX812443, KX812442, KX812440, KX812441	Nairoviridae, Adenoviridae, Anelloviridae, Astroviridae, Circoviridae, Genomoviridae, Parvoviridae, Retroviridae, Polyomaviridae, Poxviridae	Feces and saliva samples were collected in both dry and rainy seasons during a 2-year period (April 2012 to April 2014). Feces were collected in two ways: M. molossus bats were held in individual sacks secured to a rope line for at least 10 min	Treatment with nucleases and depletion of rRNA, RT-PCR and dsDNA with random primers.	10.1371/journal.pone.0186943	Virome analysis of two sympatric bat species (Desmodus rotundus and Molossus molossus) in French Guiana	2017
			Molossus molossus	88/19			Reads Archive under accession numbers SAMN05725475 −SAMN05725481	Nairoviridae,Herpesviridae, Picornaviridae, Adenoviridae, Anelloviridae, Astroviridae, Circoviridae, Genomoviridae, Herpesviridae, Papillomaviridae, Parvoviridae, Polyomaviridae, Retroviridae

## Sheet: 5
Country	State	Family	Species	Total tested	Total positives	Positives	NCBI accession	Virus taxa	Details about the manuscript	Detection method	Reference	Title	Year	Observation
Argentina			Tadarida brasiliensis			Samples pooled	OL704823–OL704858	Circoviridae, Genomoviridae, Parvoviridae, Poxviridae	Bat fecal samples	Following this criterion, six pooled samples were selected and prepared; each pool was filtered through a 0.45 µm pore size syringe filter (Fisher Scientific, Pittsburgh, PA, USA). To reduce the amount of contaminating RNA and DNA, each sample (116 µL) was treated with 14 U of DNase Turbo (Ambion, Austin, TX, USA), 25 U of Benzonase Nuclease (Novagen, Darmstadt, Germany), and 20 U of RNase One (P…	10.3390/microorganisms10020266	Viral Metagenomic Data Analyses of Five New World Bat Species from Argentina: Identification of 35 Novel DNA Viruses	2022	potential endogenous viral elements: Flaviviridae, Retroviridae, Paramyxoviridae, Tobaniviridae, Retroviridae,
			Molossus molossus				PRJNA786972	Circoviridae, Genomoviridae, Poxviridae, Anelloviridae, Asfarviridae, Parvoviridae, Herpersviridae, Papillomaviridae, Smacoviridae, Polydnaviridae, Adenoviridae
			Eumops bonariensis					Circoviridae, Genomoviridae, Herpesviridae, Poxviridae, Papillomaviridae, Retroviridae
			Eumops patagonicus					Circoviridae and Genomoviridae
			Eptesicus diminutus					Circoviridae and Genomoviridae
								DNA viruses: Circoviridae, Genomoviridae, Smacoviridae, Anelloviridae, Papillomaviridae, Herpesviridae, Poxviridae,Alloherpesviridae, Malacoherpesviridae, Adenoviridae, Asfarviridae, Ascoviridae, Polydnaviridae, Phycodnaviridae, Alphasatellitidae, Iridoviridae

## Sheet: 6
Country	State	Family	Species	Total n° samples	Total positives	NCBI accession	Virus taxa	Details about the manuscript	Detection method	Reference	Title	Year
Brazil	SP		Desmodus rotundus		yes	PRJNA557656	Jeilongvirus/Macrojêvirus - Orthoparamyxovirinae subfamily	Liver and kidney tissues were collected from these animals		10.1016/j.meegid.2021.105041	Paramyxoviruses from neotropical bats suggest a novel genus and nephrotropism	2021
			Carollia perspicillata		yes	MZ753809, MZ753810, and MZ753811	Jeilongvirus/Macrojêvirus - Orthoparamyxovirinae subfamily
			Molossus rufus
			Artibeus lituratus
			Glossophaga soricina

## Sheet: 7
Country	State	State_1	Family	Species	Total n° samples	Total positives	NCBI accession	Virus taxa	Details about the manuscript	Detection method	Reference	Title	Year
Brazil	Parana		Phyllostomidae	Artibeus fimbriatus	3	0	MH682200–15	influenza A viruses subtype HL18NL11	intestine samples	2 highly sensitive, broadly reactive nested reverse transcription PCRs targeting different regions of the influenza A polymerase basic (PB) 1 gene (5,8).	10.3201/eid2502.181246	Bat Influenza A(HL18NL11) Virus in Fruit Bats, Brazil	2019
	Parana	Sao Paulo	Phyllostomidae	Artibeus lituratus	129	2
		Sao Paulo	Phyllostomidae	Artibeus obscurus	1	0
	Parana		Phyllostomidae	Artibeus planirostris	4	0
		Sao Paulo	Phyllostomidae	Carollia perspicillata	44	0
		Sao Paulo	Molossidae	Cynomops planirostris	6	0
		Sao Paulo	Phyllostomidae	Desmodus rotundus	15	0
		Sao Paulo	Vespertilionidae	Eptesicus furinalis	8	0
		Sao Paulo	Molossidae	Eumops auripendulus	1	0
		Sao Paulo	Molossidae	Eumops glaucinus	44	0
		Sao Paulo	Molossidae	Eumops perotis	8	0
		Sao Paulo	Phyllostomidae	Glossophaga soricina	27	0
		Sao Paulo	Vespertilionidae	Lasiurus cinereus	1	0
		Sao Paulo	Vespertilionidae	Lasiurus ega	1	0
		Sao Paulo	Molossidae	Molossus molossus	115	0
		Sao Paulo	Molossidae	Molossus rufus	63	0
		Sao Paulo	Vespertilionidae	Myotis nigricans	13	0
		Sao Paulo	Vespertilionidae	Myotis riparius	1	0
		Sao Paulo	Molossidae	Nyctinomops laticaudatus	3	0
		Sao Paulo	Molossidae	Nyctinomops macrotis	1	0
		Sao Paulo	Phyllostomidae	Phyllostomus discolor	2	0
		Sao Paulo	Phyllostomidae	Platyrrhinus lineatus	4	0
		Sao Paulo	Molossidae	Promops nasutus	1	0
	Parana		Phyllostomidae	Sturnira lilium	28	0
		Sao Paulo	Molossidae	Tadarida brasiliensis	9	0
	Parana		Phyllostomidae	Vampyressa pusila	1	0

## Sheet: 8
Country	State	Family	Species	Total n° samples	Total positives	NCBI accession	Virus taxa	Details about the manuscript	Detection method	Reference	Title	Year
Trinidad and Tobago			Artibeus planirostris trinitatis	36	1		Filo - Marburg	Lung, liver, kidney, spleen, brain, blood, serum	RT-PCR (Tong S, Chern SW, Li Y, Pallansch MA, Anderson LJ. Sensitive and broadly reactive reverse transcription-PCR assays to detect novel paramyxoviruses. J Clin Microbiol 2008; 46:2652–8.) and Sorological methods to detect glyco of the virus and to detect antobodies with Elisa.	10.1093/infdis/jiz648	Serological Evidence for Henipa-like and Filo-like Viruses in Trinidad Bats	2020
			Artibeus lituratus	31	6		Henipa virus
			Glossophaga soricina	3
			Sacropteryx bilineata	7	1		Filo - Marburg
			Sturnira lilium	3
			Carollia perspicillata	4

## Sheet: 9
Country	State	Family	Genus	Species	Total n° samples	Total tested	Total positives	NCBI accession	Virus taxa	Details about the manuscript	Detection method	Reference	Title	Year
Brazil	SP and MG	Phyllostomidae		Artibeus lituratus	41	6	1		Hantavirus-Bunyaviridae		Elisa - Antibodies	10.4269/ajtmh.15-0032	Evidence of Hantavirus Infection Among Bats in Brazil	2015
	SP and MG	Phyllostomidae		Artibeus obscurus	2	2	1
	SP and MG	Phyllostomidae		Artibeus planirostris	41	3	1
	SP and MG	Phyllostomidae		Carollia perspicillata	43	10	1
	SP and MG	Phyllostomidae		Chiroderma villosum	1	1	1
	SP and MG	Phyllostomidae		Chrotopterus auritus	1	1	1
	SP and MG	Phyllostomidae		Desmodus rotundus	11	5	3
	SP and MG	Phyllostomidae		Glossophaga soricina	22	5	0
	SP and MG	Phyllostomidae		Lonchophylla spp.	1	1	0
	SP and MG	Phyllostomidae		Micronycteris minuta	1	1	0
	SP and MG	Molossidae		Molossops neglectus	1	1	0
	SP and MG	Molossidae		Molossops temminckii	2	1	0
	SP and MG	Vespertilionidae		Myotis nigricans	13	5	0
	SP and MG	Vespertilionidae		Myotis albescens	4	1	0
	SP and MG	Phyllostomidae		Platyrrhinus lineatus	23	4	0
	SP and MG	Phyllostomidae		Sturnira lilium	38	6	0

## Sheet: 10
Country	State	Family	Species	Total n° samples	Total tested	Total positives	NCBI accession	Viral taxa	Details about the manuscript	Detection method	Reference	Title	Year
Brazil	Minas Gerais		Artibeus lituratus	41	6	1			Saliva and excreta (feces and urine) were collected from all captured bats. According to ethical statements, only one specimen per species per trap-night could be anesthetized and euthanized. Thus, using Halothane TM (Sigma-Aldrich, USA) selected bats were anesthetized, and had blood collected by cardiac puncture. Next, bats were euthanized by deepening anesthesia and had organs collected: spleen…	Elisa from Hantavirus paper and PCR	10.1038/s41598-018-27442-w	Natural infection of Neotropical bats with hantavirus in Brazil	2018
	Minas Gerais		Artibeus obscurus	2	2	1
	Minas Gerais		Artibeus planirostris	41	3	1
	Minas Gerais		Carollia perspicillata	43	10	1	MF094269	Hantavirus - Araraquara orthohantavirus (ARQV) - Bunyaviridae
	Minas Gerais		Chiroderma villosum	1	1	1
	Minas Gerais		Chrotopterus auritus	1	1	1
	Minas Gerais		Desmodus rotundus	11	5	3	MF094267	Hantavirus - Araraquara orthohantavirus (ARQV) - Bunyaviridae

[truncated: 77 more sheets: 11, 12, 13, 14, 15, 16, 17, 18, 19, 20, 21, 22, 23, 24, 25, 26, 27, 28, 29, 30 …]
